# Supplementary material for: One-Week Scutellar Somatic Embryogenesis in the Monocot Brachypodium distachyon
Source: Plants (Basel). 2022 Apr 14;11(8):1068. doi: 10.3390/plants11081068 (PMC9025947; doi:10.3390/plants11081068)
Supplement: Supplementary file 1 [file plants-11-01068-s001.zip]

Archive with 6 entries (6 files):
- Supplementary Figure S1.pptx
- Supplementary Figure S2.pptx
- Supplementary Figure S3.pptx
- Supplementary Table S1.pdf
- Supplementary Table S2.pdf
- Supplementary Table S3.pdf
